# Supplementary material for: Incidence of Catheter-Associated Bloodstream Infections in Stem Cell Recipients—Should We Be “PICCy”?
Source: Cancers (Basel). 2024 Mar 21;16(6):1239. doi: 10.3390/cancers16061239 (PMC10969275; doi:10.3390/cancers16061239)
Supplement: Supplementary file 1 [file cancers-16-01239-s001.zip]

Archive with 2 entries (2 files):
- Fig. S1.png
- Supplementary file 1.pdf
